# Supplementary material for: Characterization of vaginal microbiota in Thai women
Source: PeerJ. 2018 Nov 21;6:e5977. doi: 10.7717/peerj.5977 (PMC6252066; doi:10.7717/peerj.5977)
Supplement: Table S1 [file peerj-06-5977-s001.xlsx]

## Sheet: Supplementary_OTU_species
The raw data of OTUs of vaginal microbiota from 25 vaginal samples.
#OTU Table	S001	S002	S003	S004	S005	S006	S007	S008	S009	S010	S011	S012	S013	S014	S015	S016	S017	S018	S019	S020	S021	S022	S023	S024	S025	Total	Percentage
Lactobacillus_iners	120230	0	0	0	13	56277	0	130790	23	42659	61800	227848	189860	0	43	0	121	0	0	16669	169660	0	25	134450	0	1150468	55.0251
Gardnerella_vaginalis	10723	34319	8985	15110	0	0	9969	114	0	0	0	10	0	7102	20528	161498	19393	219	3374	1514	8890	87286	512	0	4119	393665	18.8284
Atopobium_vaginae	458	0	50923	44259	0	0	20508	0	0	0	0	27	0	33033	51842	0	7780	23325	0	0	0	0	0	0	9221	241376	11.5446
Lactobacillus_jensenii	3008	0	0	0	0	7326	0	0	0	0	0	0	0	0	0	0	44705	0	0	80	1184	0	0	0	0	56303	2.69288
Lactobacillus_gasseri	0	0	0	0	0	0	0	0	46323	0	0	0	0	0	3510	0	0	0	0	0	0	0	45	0	0	49878	2.38559
Lactobacillus_johnsonii	0	0	0	56	0	0	0	0	12	0	0	0	0	0	747	0	0	0	86	0	0	0	28207	0	0	29108	1.39219
Pseudomonas_stutzeri	0	1398	1515	0	355	0	0	2409	8188	0	0	0	0	0	871	0	0	0	3743	0	1089	0	2641	836	0	23045	1.10221
Prevotella_bivia	555	476	0	0	0	0	9248	0	0	0	0	0	0	0	0	85	0	0	0	0	0	5459	0	0	4173	19996	0.956378
Aerococcus_christensenii	0	0	0	0	0	0	942	0	0	0	0	0	0	0	18118	0	0	0	0	0	0	0	0	0	0	19060	0.91161
Prevotella_amnii	0	0	0	0	0	0	0	0	0	0	0	0	0	14195	0	0	0	3726	0	0	0	0	0	0	0	17921	0.857134
Megasphaera_sp.	0	0	0	0	0	0	3878	0	0	0	0	13	0	8848	0	0	0	2786	0	0	0	0	0	0	1691	17216	0.823415
Prevotella_timonensis	638	0	0	173	0	0	9327	0	0	0	0	0	0	230	0	0	0	0	0	0	0	0	0	0	22	10390	0.496938
Parvimonas_sp.	0	0	0	0	0	0	4978	0	0	0	0	0	0	1621	0	0	0	2177	0	0	0	0	0	0	364	9140	0.437152
Mageeibacillus_indolicus	0	0	0	0	0	0	5437	0	0	0	0	0	0	0	0	0	0	2518	0	0	0	0	0	0	100	8055	0.385258
Sneathia_amnionii	0	0	0	0	0	0	1171	0	0	0	0	0	0	99	0	0	0	5725	0	0	0	0	0	0	0	6995	0.33456
Prevotella_melaninogenica	0	0	0	0	0	0	6839	0	0	0	0	0	0	0	0	0	0	0	0	0	0	0	0	0	0	6839	0.327099
Prevotella_veroralis	0	0	0	0	0	0	5258	0	0	0	0	0	0	0	0	0	0	0	0	0	0	0	0	0	0	5258	0.251482
Bifidobacterium_breve	0	0	0	0	0	0	0	0	3983	0	0	0	0	0	0	0	0	0	0	0	0	0	0	0	0	3983	0.190501
Lactobacillus_crispatus	0	0	0	27	1267	0	0	0	0	147	0	0	0	0	0	579	0	0	1089	0	90	0	0	25	0	3224	0.154199
Lactobacillus_fornicalis	37	0	0	0	0	175	0	0	0	0	0	0	0	0	0	0	2069	0	0	0	0	0	0	0	0	2281	0.109097
Megasphaera_genomosp.	0	0	0	0	0	0	359	0	0	0	0	0	0	1047	0	0	0	0	0	0	0	0	0	0	547	1953	0.093409
Dialister_micraerophilus	0	371	0	16	0	0	639	0	0	0	0	0	0	95	53	0	0	428	0	0	0	281	0	0	51	1934	0.0925002
Sneathia_sanguinegens	0	0	0	0	0	0	600	0	0	0	0	0	0	266	0	0	0	986	0	0	0	0	0	0	0	1852	0.0885783
Lactobacillus_futsaii	0	0	1349	0	0	0	0	0	0	0	0	0	0	0	0	0	0	0	0	0	0	0	0	0	0	1349	0.0645206
Lactobacillus_sp.	108	0	0	0	0	156	0	0	0	171	0	0	0	0	0	0	0	0	0	0	263	0	0	142	0	840	0.0401759
Arcanobacterium_sp.	0	0	0	0	0	0	0	0	0	0	0	0	0	779	0	0	0	0	0	0	0	0	0	0	0	779	0.0372584
Finegoldia_magna	553	74	0	120	0	0	0	0	0	0	0	0	0	0	0	0	0	0	0	0	0	0	0	0	0	747	0.0357278
Lactobacillus_vaginalis	21	0	0	0	0	0	0	0	0	0	0	0	0	0	46	0	0	0	0	0	465	0	151	0	0	683	0.0326668
Anaerococcus_vaginalis	619	0	0	0	0	0	0	0	0	0	0	0	0	0	0	0	0	0	0	0	0	0	0	0	0	619	0.0296058
Streptococcus_intermedius	0	585	0	0	0	0	0	13	0	0	0	0	0	0	0	0	0	0	0	0	0	0	0	0	0	598	0.0286014
Atopobium_sp.	0	0	0	0	0	0	371	0	0	0	0	0	0	0	0	0	0	134	0	0	0	0	0	0	0	505	0.0241534
Peptoniphilus_lacrimalis	0	0	0	0	0	0	0	0	0	0	0	0	0	0	0	0	0	497	0	0	0	0	0	0	0	497	0.0237707
Peptoniphilus_harei	11	0	0	46	0	0	0	0	0	0	0	0	0	55	0	0	0	380	0	0	0	0	0	0	0	492	0.0235316
Prevotella_sp.	0	0	0	0	0	0	410	0	0	0	0	0	0	55	0	0	0	0	0	0	0	0	0	0	0	465	0.0222402
Ureaplasma_parvum	0	0	123	161	0	0	0	51	0	26	0	0	12	0	0	0	0	0	21	0	13	0	0	0	0	407	0.0194662
Lactobacillus_kefiranofaciens	0	0	0	0	67	24	0	0	0	15	0	0	0	0	0	93	0	0	67	0	50	58	0	0	0	374	0.0178878
Gemella_asaccharolytica	0	0	0	0	0	0	143	0	0	0	0	0	0	0	0	0	0	222	0	0	0	0	0	0	0	365	0.0174574
Prevotella_buccalis	0	0	0	0	0	0	111	0	0	0	0	0	0	61	0	0	0	0	0	0	0	0	0	0	0	172	0.00822649
Lactobacillus_pontis	0	0	0	0	0	0	0	0	0	0	0	0	0	0	0	0	0	0	128	0	0	39	0	0	0	167	0.00798735
Anaerococcus_lactolyticus	0	0	0	166	0	0	0	0	0	0	0	0	0	0	0	0	0	0	0	0	0	0	0	0	0	166	0.00793952
Streptococcus_pasteurianus	0	0	0	0	0	0	0	0	0	0	0	0	0	0	0	146	0	0	0	0	0	0	0	0	0	146	0.00698295
Anaerococcus_hydrogenalis	0	0	0	134	0	0	0	0	0	0	0	0	0	0	0	0	0	0	0	0	0	0	0	0	0	134	0.00640901
Anaerococcus_tetradius	0	0	0	0	0	0	79	0	0	0	0	0	0	0	0	0	0	0	0	0	0	0	0	0	53	132	0.00631335
Sphingobium_yanoikuyae	0	0	0	0	0	0	0	0	0	0	0	0	0	0	0	0	0	0	0	0	0	0	122	0	0	122	0.00583507
Mycoplasma_hominis	0	0	0	0	0	0	85	0	0	0	0	0	0	0	0	0	0	0	0	0	0	0	0	0	0	85	0.00406542
Rheinheimera_aquatica	0	0	0	0	0	0	0	0	0	0	0	0	0	0	0	82	0	0	0	0	0	0	0	0	0	82	0.00392193
Fusobacterium_nucleatum	0	0	0	0	0	0	0	0	0	0	0	0	0	0	0	0	0	80	0	0	0	0	0	0	0	80	0.00382628
Acinetobacter_ursingii	0	0	0	0	0	0	0	0	0	0	0	0	0	0	0	0	0	0	0	0	0	79	0	0	0	79	0.00377845
Campylobacter_ureolyticus	0	0	0	0	0	0	0	0	0	0	0	0	0	0	0	0	0	77	0	0	0	0	0	0	0	77	0.00368279
Streptococcus_anginosus	0	76	0	0	0	0	0	0	0	0	0	0	0	0	0	0	0	0	0	0	0	0	0	0	0	76	0.00363496
Lactobacillus_paracasei	0	0	0	0	0	0	0	0	72	0	0	0	0	0	0	0	0	0	0	0	0	0	0	0	0	72	0.00344365
Lactobacillus_coleohominis	0	0	0	0	0	0	0	0	0	0	0	0	0	0	0	0	0	0	60	0	0	0	0	0	0	60	0.00286971
Mobiluncus_curtisii	0	0	0	0	0	0	0	0	0	0	0	0	0	51	0	0	0	0	0	0	0	0	0	0	0	51	0.00243925
Peptoniphilus_gorbachii	0	0	0	0	0	0	0	0	0	0	0	0	0	0	0	0	0	51	0	0	0	0	0	0	0	51	0.00243925
Corynebacterium_jeikeium	0	0	0	0	0	0	14	0	0	0	0	0	0	0	0	0	0	0	0	0	0	36	0	0	0	50	0.00239142
Lactobacillus_taiwanensis	0	0	0	0	0	0	0	0	45	0	0	0	0	0	0	0	0	0	0	0	0	0	0	0	0	45	0.00215228
Peptostreptococcus_anaerobius	28	14	0	0	0	0	0	0	0	0	0	0	0	0	0	0	0	0	0	0	0	0	0	0	0	42	0.00200879
Lactobacillus_acidophilus	0	0	0	0	0	0	0	0	0	0	0	0	0	0	0	35	0	0	0	0	0	0	0	0	0	35	0.001674
Prevotella_disiens	31	0	0	0	0	0	0	0	0	0	0	0	0	0	0	0	0	0	0	0	0	0	0	0	0	31	0.00148268
Ureaplasma_urealyticum	0	0	0	0	0	0	31	0	0	0	0	0	0	0	0	0	0	0	0	0	0	0	0	0	0	31	0.00148268
Facklamia_ignava	0	0	0	26	0	0	0	0	0	0	0	0	0	0	0	0	0	0	0	0	0	0	0	0	0	26	0.00124354
Streptococcus_agalactiae	0	0	0	0	0	0	0	0	0	0	0	0	0	0	0	0	0	0	0	0	0	23	0	0	0	23	0.00110005
Bacteroides_vulgatus	13	0	0	0	0	0	0	0	0	0	0	0	0	0	0	0	0	0	0	0	0	0	0	0	0	13	0.00062177
Corynebacterium_glucuronolyticum	0	0	0	0	0	0	0	0	0	0	0	13	0	0	0	0	0	0	0	0	0	0	0	0	0	13	0.00062177
Acinetobacter_johnsonii	0	0	0	0	0	0	0	0	0	0	0	0	0	0	0	12	0	0	0	0	0	0	0	0	0	12	0.000573941
Corynebacterium_pyruviciproducens	0	12	0	0	0	0	0	0	0	0	0	0	0	0	0	0	0	0	0	0	0	0	0	0	0	12	0.000573941
Lactobacillus_helveticus	0	0	0	0	11	0	0	0	0	0	0	0	0	0	0	0	0	0	0	0	0	0	0	0	0	11	0.000526113
Corynebacterium_sundsvallense	0	0	0	0	0	0	10	0	0	0	0	0	0	0	0	0	0	0	0	0	0	0	0	0	0	10	0.000478284
Enterococcus_faecalis	0	0	0	0	0	0	0	0	0	0	0	0	0	0	0	0	10	0	0	0	0	0	0	0	0	10	0.000478284
Peptoniphilus_coxii	0	0	0	0	0	0	0	0	0	0	0	0	0	0	0	0	0	10	0	0	0	0	0	0	0	10	0.000478284
Porphyromonas_asaccharolytica	0	0	0	0	0	0	0	0	0	0	0	0	0	0	0	0	0	10	0	0	0	0	0	0	0	10	0.000478284
Sphingomonas_dokdonensis	0	0	0	0	0	0	0	0	0	0	0	0	0	0	0	0	0	0	0	0	0	0	10	0	0	10	0.000478284
